# Supplementary material for: Differential activation mechanisms of lipid GPCRs by lysophosphatidic acid and sphingosine 1-phosphate
Source: Nat Commun. 2022 Feb 8;13:731. doi: 10.1038/s41467-022-28417-2 (PMC8826421; doi:10.1038/s41467-022-28417-2)
Supplement: Supplementary file 23 — Source Data [file 41467_2022_28417_MOESM23_ESM.xlsx]

## Sheet: Figure 5j and Suppl. Fig. 7b
log [d18:1 S1P], (M)	S1P1			Y29A			K34A			N101A			S105A			T109A			E121A			F210A			F273A			R120A
-20	98.0965	101.564	100.34	98.7031	100.546	100.751	98.7057	100.545	100.749	98.9733	101.848	99.1786	98.7705	100.82	100.41	99.109	100.96	99.9315	99.591	100.409	100	99.3802	101.033	99.5868	98.0848	100.958	100.958	98.9011	100.755	100.343
-10	94.4256	96.0571	95.4453	98.0887	99.727	99.5222	97.8883	100.136	99.9319	99.1786	101.027	100.205	98.3607	100.205	99.5902	96.6415	97.6696	98.6977	98.9775	100.409	99.591	98.9669	100.207	100.826	97.264	101.573	100.342	98.6951	100.137	99.7253
-9.52288	87.0836	88.3073	87.6954	96.4505	98.0887	97.4744	96.4578	98.7057	97.8883	98.3573	100.205	99.5893	95.9016	98.9754	98.3607	91.501	92.3235	92.5291	98.364	99.3865	99.7955	97.314	98.7603	98.5537	96.8536	100.342	100.137	98.0769	99.7253	98.9011
-9	71.38	73.2155	71.7879	90.5119	92.7645	92.5597	90.1226	92.1662	91.7575	95.2772	96.7146	96.7146	93.0328	96.5164	97.9508	78.7526	79.9863	78.7526	96.1145	98.773	98.364	94.6281	96.9008	95.4545	95.8276	97.8796	96.8536	97.0467	98.9011	98.489
-8.52288	55.6764	57.7158	56.0843	79.0444	82.5256	80.4778	78.8828	81.7439	79.7003	82.9569	85.6263	84.5996	89.959	92.2131	92.0082	66.2097	67.8547	66.0041	94.683	96.319	94.274	90.2893	92.1488	90.2893	89.0561	92.1341	92.1341	92.9258	95.1923	95.6044
-8	45.0714	46.7029	45.8871	62.6621	64.5051	63.2764	62.9428	64.9864	63.5559	62.2177	64.4764	63.8604	81.9672	83.4016	82.9918	56.7512	57.3681	56.7512	86.2986	88.9571	87.9346	79.3388	83.2645	84.2975	82.0794	84.1313	82.4898	86.7445	89.217	89.8352
-7.52288	41.4004	43.032	42.4201	53.0376	55.6997	52.8328	52.7248	54.564	53.5422	51.1294	52.5667	52.1561	76.2295	78.4836	76.0246	51.8163	52.6388	51.6107	82.2086	83.2311	82.2086	75.8264	78.3058	77.0661	76.539	78.591	76.9494	80.3572	83.0357	82.2115
-7	40.3807	41.8083	40.1767	49.1468	49.9659	49.1468	48.2289	49.8638	48.2289	47.6386	48.6653	47.8439	73.9754	75.8197	73.5656	47.4983	50.1713	49.7601	79.5501	81.1861	78.5276	73.5537	74.5868	73.9669	73.0506	74.8974	73.8714	78.5028	80.5632	78.9148

## Sheet: Figure 5 k and l
[siponimod], (M)	S1P1			F210A			F273A			L276F			A293M			L297F
0	98.4283	100.786	100.786	98.8048	100.598	100.598	99.1886	100.609	100.203	98.8189	101.575	99.6063	98.1964	101.002	100.802	98.3444	100.927	100.728
3e-11	96.6601	99.2142	98.8212	97.8088	100.199	100.199	97.5659	99.7972	100.203	99.0157	102.362	98.0315	97.996	99.3988	100.2	98.1457	100.132	100.927
1e-10	93.3202	94.8919	94.6955	95.8167	97.8088	97.2112	97.5659	98.5801	98.1744	98.6221	101.181	98.4252	96.7936	99.1984	99.3988	98.1457	99.9338	99.7351
3e-10	79.1749	81.3359	80.943	87.251	89.4422	90.4382	90.2637	93.1034	92.9006	98.8189	100.197	99.4095	92.7856	94.5892	93.3868	97.351	98.9404	98.7417
1e-09	58.1532	59.9214	59.332	75.8964	78.2869	78.8845	79.3103	81.3387	78.499	94.4882	96.6535	95.2756	72.5451	74.3487	73.7475	94.1722	95.3642	98.3444
3e-09	52.2593	53.831	53.0452	71.1155	73.3068	71.9124	73.2251	74.8479	74.2394	79.9213	82.6772	82.0866	59.3186	60.9218	60.1202	80.6623	82.649	81.6556
1e-08	51.0806	52.4558	52.2593	70.5179	71.7131	70.5179	72.4138	73.8337	73.428	66.3386	67.5197	66.9291	57.3146	58.9178	58.7174	63.5762	64.3709	62.1854
3e-08	49.5088	50.8841	49.9018	70.1195	71.5139	70.7171	71.8053	73.2251	72.8195	64.3701	66.3386	64.1732	56.513	57.3146	57.3146	59.2053	60.596	59.2053
1e-07	50.2947	51.4735	51.0806	70.3187	71.1155	70.7171	71.8053	73.6308	73.8337	63.9764	65.9449	66.1417	56.7134	58.517	59.1182	58.8079	60.1987	60.3974

## Sheet: Supplementary Fig. 7c
log [1-Oleoyl LPA], (M)	LPA1			Y34A			K39A			T113A			R124A			Q125A			D129A			K294A
-20	98.9071	101.093	100	97.7401	101.13	101.13	96.4706	104.118	99.4118	97.7401	102.26	100	96.4286	102.976	100.595	93.0636	105.202	101.734	96.4912	102.339	101.17	99.3976	101.807	98.7952
-10	94.5355	97.8142	94.5355	96.0452	98.8701	100	95.8824	98.8235	96.4706	96.6102	101.13	98.8701	95.2381	101.786	101.191	97.1098	100	99.422	95.3216	102.339	100.585	100	100	99.3976
-9	81.9672	86.3388	80.8743	89.2655	94.9153	91.5254	88.8235	91.7647	89.4118	90.3955	96.0452	88.1356	92.8571	97.0238	97.6191	94.2197	98.8439	93.0636	93.5673	98.2456	94.1521	93.9759	101.205	97.5904
-8	61.7486	65.0273	63.388	77.4011	81.3559	79.096	73.5294	77.0588	75.2941	71.1864	76.8362	76.2712	82.1429	88.0952	85.7143	83.815	87.8613	85.5491	82.4561	88.3041	83.6257	86.1446	90.9638	88.5542
-7	48.0874	50.8197	50.2732	63.8418	68.3616	66.1017	59.4118	62.3529	60	57.6271	63.2768	58.7571	69.6429	74.4048	73.2143	69.3642	73.9884	73.4104	69.0058	74.269	70.7602	69.2771	74.6988	74.6988
-6	44.8087	48.0874	46.4481	57.0622	59.887	59.322	52.9412	54.7059	54.7059	52.5424	57.6271	52.5424	65.4762	69.0476	61.9048	63.0058	67.6301	64.1619	61.4035	69.0058	63.7427	65.0602	69.8795	60.8434
-5	41.5301	44.8087	43.1694	53.6723	59.322	55.3672	48.2353	53.5294	52.9412	48.5876	55.3672	54.8023	61.3095	66.6667	63.0952	61.8497	64.7399	60.6936	63.1579	64.9123	60.2339	62.0482	68.6747	60.8434
-4	38.7978	43.1694	40.9836	52.5424	58.1921	57.0622	49.4118	52.9412	51.1765	50.8475	54.2373	52.5424	61.3095	65.4762	60.7143	60.6936	64.1619	64.1619	60.2339	65.4971	61.9883	60.8434	66.8675	62.6506

## Sheet: Supplementary Fig. 7d
[1-Oleoyl LPA], (nM)	LPA1				K39A				T113A				R124A					Q125A				D129A					K294A
0	0	0	0	0	0	0	0	0	0	0	0	0	0	0	0	0	0	0	0	0	0	0	0	0.011429	0	0	0	0	0
0.016	0.03532	-0.012066	0.0452	0.079104	-0.013142	0.063588	-0.005256	-0.015492	-0.030109	0.06459	-0.080014	-0.02664	-0.049021	-0.137082	0.13699	-0.093353	0.168862	-0.050066	0.12315	-0.057676	0.0393	0.025851	-0.0869	0.028662	-0.04389	0.14164	-0.089836	-0.18302	0.12829
0.08	0.06078	0.09477	0.12722	0.098147	0.04054	0.028467	-0.030538	0.14884			-0.151294	-0.0643	0.0324	0.0546	0.22873	-0.111553	0.166847		-0.015933	-0.03006	0.01772	0.001733	0.023894	0.024107	-0.02283	0.15691	-0.226594	-0.09026	0.00865
0.4	0.10386	0.06839	0.07407	0.193186	0.1135	0.039411	-0.001409	0.02116	0.02104	0.16402	-0.0987	0.072119	0.04022	-0.271499	0.18018	-0.109421	0.122303	-0.048448	0.02962	0.05879	0.02686	0.062952	-0.16724	0.013073	0.016189	0.10935	-0.079365	0.014327	0.03612
2	0.34259	0.14326	0.10125	0.216507	0.04518	0.002699	0.02863	0.05626	0.09756	0.31846	0.24162	0.097712	-0.010758	0.08255	0.19082	0.01165	-0.00028	-0.064899	0.09981	0.02648	-0.028337	0.172629	0.086811	0.021593	0.143668	0.13099	0.0494	0.093468	0.28305
10	0.22428	0.15654	0.2281	0.196823	0.16882	0.001079	0.08975	0.24503	0.0654	0.21205	0.13129	0.126972	0.1577	0.23522	0.29618	0.04053	0.011086	0.1657	0.16662	-0.031011	0.05981	0.159998	0.185608	0.020912	0.064739	0.12359	0.19	0.046438	0.33672
